# Supplementary material for: Molecular Characteristics and Promoter Analysis of Porcine COL1A1
Source: Genes (Basel). 2022 Oct 28;13(11):1971. doi: 10.3390/genes13111971 (PMC9689670; doi:10.3390/genes13111971)
Supplement: Supplementary file 1 [file genes-13-01971-s001.zip › Supplementary Table S1.xlsx]

## Sheet: Sheet1
	Supplementary Table S1 Predicted transcription factor binding sites in the promoter region of porcine COL1A1 gene in Jarspar
	Transcription factors	Score	Relative score	Sequence ID	Start	End	Strand	Predicted sequence
	SOX10	8.90979	1	COL1A1	-2308	-2302	-	CTTTGT
	ETS1	7.79718	1	COL1A1	-2200	-2194	-	CTTCCG
	SPI1	8.71068	1	COL1A1	-2200	-2194	+	CGGAAG
	YY1	8.38313	1	COL1A1	-1954	-1948	+	GCCATC
	MZF1	9.08528	1	COL1A1	-1864	-1858	+	TGGGGA
	GATA2	6.65143	1	COL1A1	-1861	-1856	+	GGATA
	SP1	16.1776	1	COL1A1	-1622	-1613	+	GGGGCGGGG
	KLF1	14.6595	1	COL1A1	-1622	-1613	+	GGGGCGGGG
	MZF1	9.08528	1	COL1A1	-1536	-1530	+	TGGGGA
	GATA2	6.65143	1	COL1A1	-1442	-1437	+	GGATA
	MZF1	9.08528	1	COL1A1	-1198	-1192	-	TGGGGA
	MZF1	9.08528	1	COL1A1	-1162	-1156	-	TGGGGA
	MZF1	9.08528	1	COL1A1	-1068	-1062	-	TGGGGA
	SP1	16.1776	1	COL1A1	-958	-949	-	GGGGCGGGG
	KLF1	14.6595	1	COL1A1	-958	-949	-	GGGGCGGGG
	SP1	17.3958	1	COL1A1	-959	-948	+	GCCCCGCCCCC
	SP1	14.6403	1	COL1A1	-958	-948	+	CCCCGCCCCC
	MZF1	9.08528	1	COL1A1	-867	-861	-	TGGGGA
	NFIC	9.69743	1	COL1A1	-564	-558	-	TTGGCA
	GATA2	6.65143	1	COL1A1	-558	-553	+	GGATA
	MZF1	9.08528	1	COL1A1	-481	-475	-	TGGGGA
	ETS1	7.79718	1	COL1A1	-446	-440	-	CTTCCG
	SPI1	8.71068	1	COL1A1	-446	-440	+	CGGAAG
	MZF1	9.08528	1	COL1A1	-338	-332	+	TGGGGA
	ETS1	7.79718	1	COL1A1	-260	-254	+	CTTCCG
	SPI1	8.71068	1	COL1A1	-260	-254	-	CGGAA
